# Supplementary material for: The Impact of Ursodeoxycholic Acid on Maternal Cardiac Function in Women with Gestational Diabetes Mellitus: A Randomized Controlled Study (GUARDS Trial)
Source: J Clin Med. 2026 Jan 19;15(2):786. doi: 10.3390/jcm15020786 (PMC12842236; doi:10.3390/jcm15020786)
Supplement: Supplementary file 1 [file jcm-15-00786-s001.zip]

Archive with 1 entries (1 files):
- jcm-4066278-supplementary.pdf
